# Supplementary material for: Transcription Analysis of Central Metabolism Genes in Escherichia coli. Possible Roles of σ38 in Their Expression, as a Response to Carbon Limitation
Source: PLoS One. 2009 Oct 19;4(10):e7466. doi: 10.1371/journal.pone.0007466 (PMC2759082; doi:10.1371/journal.pone.0007466)
Supplement: Table S1 — lists the oligonucleotides utilized in this work. Section A shows the specific primers used in the modified 5′RACE methodology for DNA sequencing the TSS (figure S1). Section B lists the oligonucleotides employed for the construction of DNA fusions carrying different promoters of several genes with the cat reporter gene (figure S3). Section C shows the oligonucleotides used in the in vitro transcription experiments. DNA fragments carrying the promoters of the selected genes were amplified using the two oligonucleotides that carry EcoRI and HindIII sites at their ends. After PCR, the amplified fragments were cloned in the PSR plasmid for the in vitro transcription experiments (for details see Materials and methods and figures 6 and S2). The table shows the nucleotide sequences of the amplified fragment for each gene (in lower case) in which the TSSs are underlined. (0.04 MB XLS) [file pone.0007466.s004.xls]

## Sheet: Hoja1
Table S1. Oligonucleotides utilized in this work
A. Oligonucleotides utilized as specific primers in the modified 5' RACE methodology (1)
	Sequence 5' to 3'
Gene	CCCAGTCACCGGTAATTGGG
glk	CGCCAGCGTCTCTTCAGTGA
pgi	GACACGCTGTAACGGTCTAG
pfkA	GGACAGGTTCAGGTCCACGT
tpiA	ACGTTCAGCGGTAACACGGA
gapA	CATGCAAAACGGCCATGGCT
epd	CCAGCGATAAAGGAAGCACC
pgk	GCGCGTTTCAGCACAGAAGT
gpmA	GTAGAAGCACCTGACGGAGC
eno	GCGGATTTCCGGACCTTTGG
pykF	TCTTCAGGCGAGCCGTGAGA
pykA	AATCGCCTCACGCAAGGAGG
pdhR	TGCCTGCGGCTACGTTTACA
aceE	GGGTGGACATCCACTCGATG
poxB	GGGTGGACATCCACTCGATG
acs	ATGGACACATTACCGGGGGC
B. Oligonucleotides utilized for the construction of DNA fusions carrying different
promoters of several glycolytic genes with a reporter cat (Cmr) gene (2)
Gene	Oligo	Sequence 5' to 3'
pgi	pgiFw	CCGGAATTCGCGCTAAGGGTTTACACTC
	pgiRv	CGCGGATCCGCGGTCTGCGTTGGATTG
pfkA	pfkAFw	CCGGAATTCGATTGTTATACTATTTGC
	pfkARv	CGCGGATCCGTCAACACACCGATTTTCTT
tpiA	tpiAFw	CCGGAATTCGCTATCTGAATCGCTTGAAGGTTTG
	tpiARv	CGCGGATCCCCCATCACTAAAGGATGTCGC
pgk	pgkFw	CCGGAATTCTGTTGCTTTCAGGTAAGACG
	pgkRv	CGCGGATCCTCCAGATCGGTCATCTTAAT
eno	enoFw	CCGGAATTCCCCTGGGTACGCGTTGTTTG
	enoRv	CGCGGATCCACGACCGATGATTTTTACGA
C. Olgonucleotides utilized in the in vitro transcription experiments (3)
	Oligo	Sequence 5' to 3'
Promoter	pgi EcoRI	GCTATGGAATTCAACATTACGCTAACGGCACTAA
pgiP1-P2	pgi HindIII	TTCGCTAAGCTTTCTGCGTTGGATTGATGTTTTT
	AACATTACGCTAACGGCACTAAAACCATCACATTTTTCTGTGACTGGCGCTACAATCTTCC
	AAAGTCACAATTCTCAAAATCAGAAGAGTATTGCTAATGAAAAACATCAATCCAACGCAGA
	tpiA EcoR1	GCTATGGAATTCGGTTTGAATAAATGACAAAAAG
tpiAP1-P2	tpiA HindIII	TTCGCTAAGCTTTTAATTCTCCACGCTTATAAGC
	GGTTTGAATAAATGACAAAAAGCAAAGCCTTTGTGCCGATGAATCTCTATACTGTTTCACA
	GACCTGCTGCCCTGCGGGGCGGCCATCTTCCTTTATTCGCTTATAAGCGTGGAGAATT
	AA
	pykF EcoRI	GCTATGGAATTCCACAAGCACACATTCCTCTGCA
pykFP1-P2	pykF HindIII	TTCGCTAAGCTTGTGCAAACAATTTTGGTCTTTT
pykFP4-P5	CACAAGCACACATTCCTCTGCACGCTTTTTCGATGTCACCTATCCTTAGAGCGAGGCACC
	ACCACTTTCGTAATACCGGATTCGCTTTCCGGCAGTGCGCCCAGAAAGCAAGTTTCTCCC
	ATCCTTCTCAACTTAAAGACTAAGACTGTCATGAAAAAGACCAAAATTGTTTGCAC
	pykA EcoRI	GCTATGGAATTCAACTTGAAGCGGGTCAAAGAAG
pykAP1-P2	pykA HindIII	TTCGCTAAGCTTAAATCCGAATGAAATAACGCCG
pykAP3-P4	AACTTGAAGCGGGTCAAAGAAGCGCTGAAGGAATCGCGTTTTGATAAGCAGTTACTTAAT
	TTAAGTGACGATCGCTAAAAACGACTGTCACTGTCCTAATCTTATACGACATCCGAATGA
	GATTAATTTATCGCCATCGCGGCGTTATTTCATTCGGATTT
	pdhR EcoRI	GCTATGGAATTCATTGGTAAGTGAATCGGTTCAA
pdhRP1-P2	pdhR HindIII	TTCGCTAAGCTTATGAGTTCCTGTCTTAAGCCAC
	ATTGGTAAGTGAATCGGTTCAATTCGGATTTTTATAGTTTAATAATCGTTAAAAAACTCC
	TTTCCTACGTAAAGTCTACATTTGTGCATAGTTACAACTTTGAAACGTTATATATGTCAA
	GTTGTTAAAATGTGCACAGTTTCATGATTTCAATCAAAACCTGTATGGACATAAGGTGAA
	TACTTTGTTACTTTAGCGTCACAGACATGAAATTGGTAAGACCAATTGACTTCGGCAAGT
	GGCTTAAGACAGGAACTCAT
	poxB EcoRI	GCTATGGAATTCTTAGTGCCTCCTTTCTCTCCCA
poxBP1-P2	poxB HindIII	TTCGCTAAGCTTTTTTGGCGATATAAGCTGCAAC
	TTAGTGCCTCCTTTCTCTCCCATCCCTTCCCCCTCCGTCAGATGAACTAAACTTGTTACC
	GTTATCACATTCAGGAGATGGAGAACCATGAAACAAACGGTTGCAGCTTATATCGCCAAA
	acs EcoRI	GCTATGGAATTCATACTAAACAAAACTGCCAATA
acsP2-P3	acs HindIII	TTCGCTAAGCTTGCGATGTTGGCAGGAATGGTGT
	ATACTAAACAAAACTGCCAATACCCCTACATTTAACGCTTATGCCACATATTATTAACAT
	CCTACAAGGAGAACAAAAGCATGAGCCAAATTCACAAACACACCATTCCTGCCAACATCG
